# Supplementary material for: Sublethal Effects of Cameroon Field-Used Pesticides on Growth and Organ Health in Archachatina marginata
Source: J Toxicol. 2025 Sep 12;2025:6365547. doi: 10.1155/jt/6365547 (PMC12449114; doi:10.1155/jt/6365547)
Supplement: Supporting Information 1 — S1: Row data of morphology analysis. Weights of Archachatina marginata snail were measured weekly for 10 weeks, which were repeated 4 times. Then, they were analyzed statistically using Welsh's one-way analysis of variance with the p≤0.05 (ANOVA). [file 6365547.f1.xlsx]

## Sheet: n=1
		Weight
	Date of treatment
Treatments	snail	2019-12-17	2019-12-24	2019-12-31	2020-01-07	2020-01-14	2020-01-21	2020-01-28	2020-02-04	2020-02-11	18/02/02/2020	2020-02-25
	1	28	32	32	35	36	33	31	33	29	36	32
	2	33	25	26	26	27	26	21	24	23	20	dead
	3	29	31	32	34	33	35	30	34	30	35	38
	4	19	28	26	28	32	30		30	26	30	31							1	32	32	35	36	33	31	33	29	36	32
	5	31	37	37	38	36	41	38	35	34	42	43							2	25	26	26	27	26	21	24	23	20	20
	6	32	42	41	43	45	45	41	46	41	48	50							3	31	32	34	33	35	30	34	30	35	38
	7	28	29	29	31	30	32	28	32	25	34	33							4	28	26	28	32	30		30	26	30	31
CTL	8	19	17	17	18	18	17	16	19	18	20	21							5	37	37	38	36	41	38	35	34	42	43
	9	23	43	44	46	47	46	43	47	42	44	46							6	42	41	43	45	45	41	46	41	48	50
	10	35	32	34	35	32	36	31	31	29	34	29							7	29	29	31	30	32	28	32	25	34	33
	11	25	19	19	21	23	22	20	22	21	24	27						CTL	8	17	17	18	18	17	16	19	18	20	21
	12	16	29	30	31	30	35	31	34	30	34	36							9	43	44	46	47	46	43	47	42	44	46
	13	14	14	15	19	14	15	12	17	14	16	18							10	32	34	35	32	36	31	31	29	34	29
	14	42	18	15	19	20	19	20	21	19	24	19							11	19	19	21	23	22	20	22	21	24	27
	15	40	24	26	28	29	27	25	24	18	26	28							12	29	30	31	30	35	31	34	30	34	36
	16	38	28	32	38	38	42	37	43	39	40	dead							13	14	15	19	14	15	12	17	14	16	18
	17	31	32	35	35	34	33	30	36	32	31	29							14	18	15	19	20	19	20	21	19	24	19
	18	26	32	33	35	35	34	30	33	31	34	33							15	24	26	28	29	27	25	24	18	26	28
	19	24	26	28	31	31	31	28	31	28	27	dead							mean	28	28.2	30.1333	30.1333	30.6	27.6429	29.9333	26.6	31.1333	31.4
glyphosate	20	19	19	22	22	23	22	22		22	24	27							standard deviation	8.43801	8.68101	8.35756	8.80051	9.30806	8.9011	8.6523	7.93977	9.08381	9.55545
	21	19	20	20	23	23	22	22	25	20	22	25							standard Error of the mean+V1	2.17868	2.24143	2.15791	2.27228	2.40333	2.37892	2.23401	2.05004	2.34543	2.5538
T1	22	32	32	36	36	39	37	32	39	30	38	37
1.4ml/ L	23	35	34	35	37	37	35	33	31	31	37	34
	24	26	25	26	29	34	34	28	35	31	34	37
0.5g/l	25	38	39	43	44	43	44	41	44	41	37	dead
	26	38	37	36	38	38	34	31	38	33	35	41							16	28	32	38	38	42	37	43	39	40	dead
	27	34	35	35	36	33	31	31	29	30	35	30							17	32	35	35	34	33	30	36	32	31	29
	28	40	41	42	44	43	42	39	44	39	45	41							18	32	33	35	35	34	30	33	31	34	33
	29	33	38	40	40	43	42	39	39	36	40	30							19	26	28	31	31	31	28	31	28	27	dead
	30	39	38	42	40	40	39	38	43	34	43	41						glyphosate	20	19	22	22	23	22	22		22	24	27
	31	31	22	59	59	58	53	58	54	51	37	53							21	20	20	23	23	22	22	25	20	22	25
	32	37	39	35	40	41	35	37	32	35	42	37						T1 1.4ml/ L	22	32	36	36	39	37	32	39	30	38	37
	33	31	30	28	26	30	30	28	33	30	36	32						0.5g/l	23	34	35	37	37	35	33	31	31	37	34
	34	55	59	34	37	36	39	35	33	34	40	32							24	25	26	29	34	34	28	35	31	34	37
	35	53	54	54	58	60	60	57	54	33 dead	dead								25	39	43	44	43	44	41	44	41	37	dead
cypermethrin	36	37	42	36	40	32	33	32	33	30	34	33							26	37	36	38	38	34	31	38	33	35	41
	37	34	31	34	42	43	43	40	37	40	39	34							27	35	35	36	33	31	31	29	30	35	30
T2	38	27	33	31	34	30	34	28	32	33	34	36							28	41	42	44	43	42	39	44	39	45	41
1.25ml/l	39	38	38	38	31	37	49	42	35	37	dead								29	38	40	40	43	42	39	39	36	40	30
2g/l	40	30	21	33	37	36	40	38	37	39	37	36							30	38	42	40	40	39	38	43	34	43	41
	41	21		26	21	22	23	20	21	19	20	18							mean	31.7333	33.6667	35.2	35.6	34.8	32.0667	36.4286	32.5	35.5714	33.75
	42	35	39	41	42	43	45	44	42	46	44	40							standard deviation	6.59764	6.82805	6.32666	6.10792	6.45187	5.67411	5.82745	5.60273	6.34013	5.41795
	43	54	30	32	34	31	28	dead		34	34								standard Error of the mean+V1	1.7035	1.76299	1.63354	1.57706	1.66587	1.46505	1.55745	1.44662	1.63701	1.50267
	44	36	37	37	35	38	42	39	41	42	46	42
	45	20	27	28	31	31	28	30	32	34	32	34
	46	48	44	44	44	45	42	39	37	39	33	35
	47	22	22	22	18	18	19	15	13	16 hib	13	14
	48	43	44	41	41	44	45	34	35	35	27	29
	49	28	31	31	29	33	30	27	28	26	30	24
	50	48	51	49	44	51	41	46	44	40	37	32							31	22	59	59	58	53	58	54	51	37	53
metalaxyl	51	51	27	25	38	38	37	37	35	33	34	30							32	39	35	40	41	35	37	32	35	42	37
	52	33	32	31	31	30	34	35	28	36	31	28							33	30	28	26	30	30	28	33	30	36	32
T3	53	38	48	34	35	36	33	34	34	36	32	255							34	59	34	37	36	39	35	33	34	40	32
	54	25	37	35		34	30	27	23	26 hib	25	23							35	54	54	58	60	60	57	54	33	dead
	55	16	16	37	37	18					30	dead						cypermethrine	36	42	36	40	32	33	32	33	30	34	33
	56	30	31	29	29	30	37	26	27	29	25	23							37	31	34	42	43	43	40	37	40	39	34
3.3g/l	57	14	37	50	47	53	43	42	41	39	33	37						T2 1.25ml/l	38	33	31	34	30	34	28	32	33	34	36
	58	39	41	38		40	31	29	30	31	dead	31							39	38	38	31	37	49	42	35	37	dead
	59	35	25	26	25	27	35	24	23	37	25	20						2g/l	40	21	33	37	36	40	38	37	39	37	36
	60	37	43	43	43	39	43	43	37	38	37	34							41		26	21	22	23	20	21	19	20	18
																			42	39	41	42	43	45	44	42	46	44	40
																			43	30	32	34	31	28	dead		34	34
																			44	37	37	35	38	42	39	41	42	46	42
																			45	27	28	31	31	28	30	32	34	32	34
																			mean	35.8571	36.4	37.8	37.8667	38.8	37.7143	36.8571	36	36.5385	35.5833
																			standard deviation	10.4188	8.8227	9.84683	9.8986	9.84683	10.18	8.45878	7.20388	6.24642	7.70777
																			standard Error of the mean+V1	2.78454	2.27801	2.54244	2.55581	2.54244	2.72072	2.26071	1.92532	1.73244	2.22504
																			46	44	44	44	45	42	39	37	39		35
																			47	22	22	18	18	19	15	13	16	13	14
																			48	44	41	41	44	45	34	35	35	27	29
																			49	31	31	29	33	30	27	28	26	30	24
																			50	51	49	44	51	41	46	44	40	37	32
																			51	27	25	38	38	37	37	35	33	34	30
																			52	32	31	31	30	34	35	28	36	31	28
																		T3 3.3g/l	53	48	34	35	36	33	34	34	36	32	25
																			54	37	35		34	30	27	23	26	25	23
																		metalaxyl	55	16	37	37	18					30	dead
																			56	31	29	29	30	37	26	27	29	25	23
																			57	37	50	47	53	43	42	41	39	33	37
																			58	41	38		40	31	29	30	31	dead
																			59	25	26	25	27	35	24	23	37	25	20
																			60	43	43	43	39	43	43	37	38	37	34
																			mean	35.2667	35.6667	35.4615	35.7333	33.3333	32.7143	31.0714	32.9286	29.1538	26.5833
																			standard deviation	9.76024	8.2758	8.28915	10.0031	6.79363	8.23259	7.87822	6.49686	6.15	6.29222
																			standard Error of the mean+V1	2.52008	2.1368	2.299	2.58279	1.81567	2.20025	2.10554	1.73636	1.64366	1.74515

## Sheet: n=2
		Weight
Treatments	snail	2020-05-19	2020-05-26	2020-06-02	2020-06-09	2020-06-16	2020-06-23	2020-06-30	2020-07-07	2020-07-14	2020-07-21		Treatments	snail
	1	46	49	52	48	19								1	46	49	52	48	19
	2	37	34											2	37	34
	3	45	46	49	49	41/42	41	45	47	46	45			3	45	46	49	49	41	41	45	47	46	45
	4	16	19											4	16	19			42	38
	5	27	29	27	25	44	47	49	49	51	54			5	27	29	27	25	44	47	49	49	51	54
	6	39	44	43	46		45	52	53	58	62			6	39	44	43	46	22	45	52	53	58	62
	7	20	20	23			23	23						7	20	20	23		24	23	23	40	38
CTL	8	42	45	42	41	40	21/38	26/40	24/40	38/26	29		CTL	8	42	45	42	41	40	21	26	24	26	29
	9	24	24		22	22/24/44	49	54	53	54				9	24	24		22	44	49	54	53	54
	10	46	42	43	44	40	50	49	46	50	52			10	46	42	43	44	40	50	49	46	50	52
	11	18	19	18		48	48	44	48	52	50			11	18	19	18		48	48	44	48	52	50
	12	22	23	33	34		32	31	32	dead				12	22	23	33	34		32	31	32		41
	13	17	16							40	54			13	17	16					40		40	54
	14	42	46	47	49				40	40	41/41			14	42	46	47	49				40	40	41
	15	45	43	41	42	23			26	29	28			15	45	43	41	42	23			26	29	28
	16	30	33	31	36	57	61		66	69	70			mean	32.4	33.2667	38	40	35.1818	39.4	41.3	41.6364	44	45.6
	17	41	45	48	44	42	dead	63						standard deviation	11.5804	11.7953	10.6344	9.31665	10.2498	10.1705	10.4504	9.79121	9.84424	10.4805
	18	25	26	29	31	30	31	30	33	31	37/31			standard Error of the mean+V1	2.99006	3.04553	3.2064	2.94618	3.09042	3.21621	3.30469	2.95216	2.96815	3.15998
	19	26	26	26	24	34					dead
glyphosate	20	28	30	41	27	25/31	27	25	25	24	25			16	30	33	31	36	25	61		66	69	70
	21	42	45	51	50	51	52	53	54	59	64			17	41	45	48	44	42		63			37
T1 1.4ml/ L	22	47	46	43	51		42	44			52			18	25	26	29	31	30	31	30	33	31	31
0.5g/l	23	41	41	49	43	55/43	45	33	50	48				19	26	26	26	24	34
	24	28	30										glyphosate	20	28	30	41	27	31	27	25	25	24	25
	25	31	dead				33	32						21	42	45	51	50	51	52	53	54	59	64
	26	48	54	55	57		55						T1 1,4ml/ L	22	47	46	43	51	43	42	44			52
	27	45	dead		54		27	59	62	65	64		0,5g/l	23	41	41	49	43	55	45	33	50	48
	28	22	23	23	25	24		26	27	30	32			24	28	30
	29	27	29	30	34				31	30				25	31					33	32
	30	39	41	43	44									26	48	54	55	57		55
	31	25	25	26	22	29	33	38	42	42	43			27	45			54		27	59	62	65	64
	32	43	41		43	40/47	42	40	40	39	38			28	22	23	23	25	24		26	27	30	32
	33	34	31	32	30	28	30	30	33	29/34	30/34			29	27	29	30	34				31	30
	34	29	29	28	22	20				46				30	39	41	43	44
	35	43	39	47	46	39	43	46	46		51			mean	34.6667	36.0769	39.0833	40	37.2222	41.4444	40.5556	43.5	44.5	46.875
cypermethrine	36	34	36	40	39	39								standard deviation	8.56868	9.34354	10.3558	10.8486	10.4751	11.9639	13.7688	15.3379	16.83	16.5713
	37	22	23	23										standard Error of the mean+V1	2.21242	2.49717	2.98947	3.00886	3.49171	3.98798	4.5896	5.42275	5.95032	5.85885
T2 1,25ml/l	38	16	?
	39	45	40	46	46	44	29	28	28
2g/l	40	46	47	49	46	39	42	45	45	45
	41	23	25		37		38	41
	42	29	28						35					31	25	25	26	22	29	33	38	42	42	43
	43	18	22	21	34	35			35		38			32	43	41		43	40	42	40	40	39	38
	44	34	35	37						38	43			33	34	31	32	30	28	30	30	33	29	30
	45	26	28	24			32	dead	42	55	48			34	29	29	28	22	20				46	34
	46	28	26	27	33									35	43	39	47	46	39	43	46	46	34	51
	47	29	24	24	25		26	22			27		cypermethrine	36	34	36	40	39	39
	48	38	35	35	35	29	27	37	34	44				37	22	23	23		47
	49	18	23	25	24	24	40						T2 1,25ml/l	38	16
	50	25	32	31	27				26	30	28			39	45	40	46	46	44	29	28	28
	51	42	35	33	33	24	36	38	20		42		2g/l	40	46	47	49	46	39	42	45	45	45
	52	36	33	33	25	33	27	22		25				41	23	25		37		38	41
T3 3,3g/l	53	30	30	31	31	38	24	35	34/23	25/30	38/42			42	29	28						35
	54	27	30		24	30	31	31	28	33	30			43	18	22	21	34	35			35		38
metalaxyl	55	27	22	22	22	25		26	25					44	34	35	37						38	43
	56	27	23	27										45	26	28	24			32		42	55	48
	57	26	25	23	37	22/20	31/33/20	29	39/32	34/29/37	33/27			mean	31.1333	32.0714	33.9091	36.5	36	36.125	38.2857	38.4444	41	40.625
	58	25	28	31	27	31	26	24/27						std	9.46479	7.39174	9.89448	8.87975	7.73305	5.41843	6.43016	5.67864	7.44983	6.55625
	59	31	30	28	28	79								SEM	2.4438	1.97552	2.9833	2.80802	2.4454	1.9157	2.43037	1.89288	2.63391	2.31798
	60	19	17	20	18	dead			dead
														46	28	26	27	33
														47	29	24	24	25		26	22			27
														48	38	35	35	35	29	27	37	34	44
														49	18	23	25	24	24	40
														50	25	32	31	27				26	30	28
														51	42	35	33	33	24	36	38	20	25	42
														52	36	33	33	25	33	27	22	34	25	38
													T3 3,3g/l	53	30	30	31	31	38	24	35	23	30	42
														54	27	30		24	30	31	31	28	33	30
													metalaxyl	55	27	22	22	22	25	31	26	25	34
														56	27	23	27		22	33	27	39	29	33
														57	26	25	23	37	20	20	29	32	37	27
														58	25	28	31	27	31	26	24
														59	31	30	28	28	79
														60	19	17	20	18
														mean	28.5333	27.5333	27.8571	27.7857	32.2727	29.1818	29.1	29	31.8889	33.375
														std	6.19534	5.05789	4.45384	5.18485	15.6094	5.44089	5.6648	5.79272	5.66558	6.04023
														SEM	1.59963	1.30594	1.19034	1.38571	4.70641	1.57065	1.79137	1.93091	1.88853	2.13554
																																45.6
																																3.15998
																																46.875
																																5.85885
																																40.625
																																2.31798
																																33.375
																																2.13554
																																9	10
																																44	45.6
																																44.5	46.875
																																41	40.625
																																31.8889	33.375
																																1
																																1.02796
																																0.890899
																																0.731908

## Sheet: n=3
	weigth
Treatments	snail	2020-07-28	2020-08-04	2020-08-11	2020-08-18	2020-08-19	2020-08-20	2020-08-25	2020-09-01	2020-09-08	2020-09-15	2020-09-22	2020-10-13
	1	28	31	33	34	34	39	26	23	22	26	23	26
	2	45	45	43	45	44	49	49	47	36	46	48	48
	3	46	45	45	45	46		44	43	45	46	47	45										1	28	31	33	34	34	39	26	23	22	26	23	26
	4	32	36	36	37	39	52	51	50	51	54	50	51										2	45	45	43	45	44	49	49	47	36	46	48	48
	5	40	42	46	44	45	43	40	44	42	39	44	42										3	46	45	45	45	46		44	43	45	46	47	45
	6	24	25	28	30	32	34	37	35		33	37	43										4	32	36	36	37	39	52	51	50	51	54	50	51
	7	32	31	33	34	38	36	38	35	38	39	41	43										5	40	42	46	44	45	43	40	44	42	39	44	42
CTL	8	44	46	47	50	50	58	46	49	46	40	49	51										6	24	25	28	30	32	34	37	35		33	37	43
	9	41	40	43	44	41	42	42	43	40	44	48	43										7	32	31	33	34	38	36	38	35	38	39	41	43
	10	36	38	37	42	42	41	40	40	38	35	38	39									CTL	8	44	46	47	50	50	58	46	49	46	40	49	51
	11	36	36	37	39	40	40	44	39	38	38	39	41										9	41	40	43	44	41	42	42	43	40	44	48	43
	12	46	45	48	46	47	48	50	45	45	46	49	46										10	36	38	37	42	42	41	40	40	38	35	38	39
	13	45	49	54	52	55	52	54	52	51	50	49	44										11	36	36	37	39	40	40	44	39	38	38	39	41
	14	46	48	50	50	50	40	39	38	40	38	41	41										12	46	45	48	46	47	48	50	45	45	46	49	46
	15	24	22	25	24	23	29	36	31	32	33	24	41										13	45	49	54	52	55	52	54	52	51	50	49	44
	16	30	35	33	34	36	39	41	44	43	46	48	37										14	46	48	50	50	50	40	39	38	40	38	41	41
	17	33	35	36	39	41	38	40	38	38	36	36	36										15	24	22	25	24	23	29	36	31	32	33	24	41
	18	31	M	34	37	33	39	42	43	47	40	47	45										mean	37.6667	38.6	40.3333	41.0667	41.7333	43.0714	42.4	40.9333	40.2857	40.4667	41.8	42.9333
	19	31	36	37	33	37	37	36	37	48	43	43	44										std	7.78603	8.073	8.11309	7.68953	7.76717	7.62013	6.87798	7.50526	7.3039	7.05093	8.36022	5.68585
glyphosate	20	30	32	33	35	34	65	66	63	65	64	67	70										SEM	2.01034	2.08444	2.09479	1.98543	2.00547	1.96751	1.77589	1.93785	1.88586	1.82054	2.1586	1.46808
	21	53	46	62	39	34	40	41	43	40	42	42	45
T1 1,4ml/ L	22	56	62	68	59	62	32	37	33	37	35	73	38
0,5g/l	23	44	42	41	52	57	61	60	60	61	33	32	32
	24	44	45	48	51	49	50	50	48	45	47	52	46
	25	42	45	46	51	46	34	33	30	30	46	48	48										16	30	35	33	34	36	39	41	44	43	46	48	37
	26	36	27	32	32	34	49	49	49	50	53	39	47										17	33	35	36	39	41	38	40	38	38	36	36	36
	27	28	31	34	35	36	32	41	41	43	41	43	44										18	31		34	37	33	39	42	43	47	40	47	45
	28	34	36	44	36	42	46	48	44	47	45	48	68										19	31	36	37	33	37	37	36	37	48	43	43	44
	29	24	38	34	45	43	45	40	46	30	37	37	48									glyphosate	20	30	32	33	35	34	65	66	63	65	64	67	70
	30	33	32	30	33	31	29	26	31	31	31	33	34										21	53	46	62	39	34	40	41	43	40	42	42	45
	31	42	45	48	45	47	42	41	40	39	43	42	44									T1 1,4ml/ L	22	56	62	68	59	62	32	37	33	37	35	73	38
	32	34	39	40	40	42	43	37	39	37	37	50	38									0,5g/l	23	44	42	41	52	57	61	60	60	61	33	32	32
	33	40	41	33	35	37	58	38	35	dead													24	44	45	48	51	49	50	50	48	45	47	52	46
	34	40	40	48	45	47	50	48	47	50	52	53	52										25	42	45	46	51	46	34	33	30	30	46	48	48
	35	27	30	42	44	40	40	43	42	44	40	44	41										26	36	27	32	32	34	49	49	49	50	53	39	47
cypermethrine	36	30	33	35	38	44	46	37	37	38	36	36	35										27	28	31	34	35	36	32	41	41	43	41	43	44
	37	36	42	43	46	41	44	44	33	41	43		46										28	34	36	44	36	42	46	48	44	47	45	48	68
T2 1,25ml/l	38	32	36	37	44	41	52	50	55	46	51	52	51										29	24	38	34	45	43	45	40	46	30	37	37	48
	39	35	36	38	37	38		51	43	42	48		49										30	33	32	30	33	31	29	26	31	31	31	33	34
2g/l	40	38	39	43	46	45	46	44	46		48	51	50										mean	36.6	38.7143	40.8	40.7333	41	42.4	43.3333	43.3333	43.6667	42.6	45.8667	45.4667
	41	37	40	38	40	41	36	39	36	40	41	41	41										std	8.94278	8.51409	10.864	8.32239	8.82421	10.0717	9.76843	9.08234	9.87702	8.09774	11.0987	10.519
	42	25	M																				SEM	2.30902	2.27549	2.80507	2.14883	2.2784	2.60051	2.5222	2.34505	2.55024	2.09083	2.86568	2.71599
	43	43	39	41	35	dead		38	37	35	39	40	39
	44	36	37	36	37	40	38		38	48
	45	27	40	41	42	42	42	37	38	41	42	47	41
	46	38	36	33	36	37	32	35	56	40	35	37	37
	47	39	36	40	41	41	40	38	41	39	43	33	31
	48	34	32	33	37	33	24	27	26	28	30	30	31
	49	38	25	24	26	23	37	33	34	36	36		36
	50	35	31	31	30	29	28	28	36	41	43	38	42
	51	40	37	33		35	31	34	33	35	38	M											31	42	45	48	45	47	42	41	40	39	43	42	44
	52	38	40	39	dead																		32	34	39	40	40	42	43	37	39	37	37	50	38
T3 3,3g/l	53	34	37	36	32	dead																	33	40	41	33	35	37	58	38	35	M
	54	25	25																				34	40	40	48	45	47	50	48	47	50	52	53	52
metalaxyl	55	31	34	35	29	29	32	36	35	35	39	38											35	27	30	42	44	40	40	43	42	44	40	44	41
	56	35	31	36	36	39	41	37	26	27	33	29	35									cypermethrine	36	30	33	35	38	44	46	37	37	38	36	36	35
	57	29	25	26	M							42	44										37	36	42	43	46	41	44	44	33	41	43		46
	58	38	27	33	31	32	34	38	35	35	37	34	38									T2 1,25ml/l	38	32	36	37	44	41	52	50	55	46	51	52	51
	59	33	33	36	37	34	30	31	37	34	30	38	33										39	35	36	38	37	38		51	43	42	48		49
	60	29	29	31	30	29	31	31	29	30		28	25									2g/l	40	38	39	43	46	45	46	44	46		48	51	50
																							41	37	40	38	40	41	36	39	36	40	41	41	41
																							42	25	M
																							43	43	39	41	35	m		38	37	35	39	40	39
																							44	36	37	36	37	40	38		38	48
																							45	27	40	41	42	42	42	37	38	41	42	47	41
																							mean	34.8	38.3571	40.2143	41	41.9231	44.75	42.0769	40.4286	41.75	43.3333	45.6	43.9167
																							std	5.41849	3.63725	4.29582	3.92792	2.97325	5.93191	4.85896	5.58971	4.3229	5.07171	5.53534	5.37678
																							SEM	1.39905	0.972096	1.14811	0.972096	0.824632	1.71239	1.34763	1.49391	1.19896	1.46408	1.59792	1.55214
																							46	38	36	33	36	37	32	35	56	40	35	37	37
																							47	39	36	40	41	41	40	38	41	39	43	33	31
																							48	34	32	33	37	33	24	27	26	28	30	30	31
																							49	38	25	24	26	23	37	33	34	36	36		36
																							50	35	31	31	30	29	28	28	36	41	43	38	42
																							51	40	37	33		35	31	34	33	35	38	M
																							52	38	40	39	M
																						T3 3,3g/l	53	34	37	36	32	m
																							54	25	25
																						metalaxyl	55	31	34	35	29	29	32	36	35	35	39	38
																							56	35	31	36	36	39	41	37	26	27	33	29	35
																							57	29	25	26	M							42	44
																							58	38	27	33	31	32	34	38	35	35	37	34	38
																							59	33	33	36	37	34	30	31	37	34	30	38	33
																							60	29	29	31	30	29	31	31	29	30		28	25
																							mean	34.4	31.8667	33.2857	33.1818	32.8182	32.7273	33.4545	35.2727	34.5455	36.4	34.7	35.2
																							std	4.20793	4.71687	4.24985	4.28142	4.951	4.80702	3.65224	7.88659	4.41822	4.38634	4.40568	5.28772
																							SEM	1.08648	1.21789	1.13582	1.2909	1.49278	1.44937	1.10119	2.3779	1.33214	1.32253	1.32836	1.67212

## Sheet: n=4
treatment	snail	2020-12-15	2020-12-22	2020-12-29	2021-01-04	2021-02-12	2021-01-18	2021-01-26	2021-02-02	2021-02-09	2021-02-16
	1	44	50	49	42	49	52	45	46	44	48
	2	31	35	36	37	38	39/26	36/23	32/22	19	24
	3	22	20	23	21	18	M	38	43
	4	26	30	31	30	28	32	30	31	26	32
CTL	5	37	45	41	39	42	44			24									1	44	50	49	42	49	52	45	46	44	48
	6	40	45	47	44	43	48	42	43	40	42								2	31	35	36	37	38	39	36	32	19	24
	7	31	38	31	M														3	22	20	23	21	18		38	43
	8	34	40	35	43	39	41	36	31	34	40								4	26	30	31	30	28	32	30	31	26	32
	9	38	42	45	45	46	47	43 hib	40	42	43							CTL	5	37	45	41	39	42	44			24
	10	23	25	25	26	26	27	22		23	22								6	40	45	47	44	43	48	42	43	40	42
	11	38	41	42	41	45	46	39	24/40	42/28	43								7	31	38	31			26	23	22
glyphosate	12	39	44	45	39	46	44		42	40	43								8	34	40	35	43	39	41	36	31	34	40
	13	30	34	32	35	36	38	41/34	38	32	21								9	38	42	45	45	46	47	43	40	42	43
T1 1,4ml/ L	14	58	69	71	71	73	72	67	60	61	63								10	23	25	25	26	26	27	22		23	22
0,5g/l	15	28	31	30	30	28	31	29	26	25	26/46								mean	32.6	37	36.3	36.3333	36.5556	39.5556	35	36	31.5	35.8571
	16	26	31	34	32	34	34	28	29		32								std	7.36659	9.53357	9.04372	8.66025	10.3212	9.36898	8.38153	8.24621	9.71008	10.0071
	17	31	36	36	37	37	38	32	36	30	37								SEM	2.32952	3.01478	2.85988	2.88675	3.44041	3.12299	2.79384	2.91548	3.43303	3.78234
	18	38	46	43	43	48	46	43	43	38	38
	19	24	29	31	30	33	34	43	34	26	29
	20	34	dead					29
cypermethrine	21	22	27	26		22				30/35	38
	22	25	28		26	24	28	25	23	22	20
T2 1,25ml/l	23	36	41	41	40	40	42	39	30
	24	30	36	36	35			33	32	32	35								11	38	41	42	41	45	46	39	24/40	42/28	43
2g/l	25	43	45	42	44	46	44	43	38	41	40							glyphosate	12	39	44	45	39	46	44	41	42	40	43
	26	27	30	32	32	33	35		33		31								13	30	34	32	35	36	38	34	38	32	21
	27	23	27	28	28	31	31	30	28	26	30							T1 1,4ml/ L	14	58	69	71	71	73	72	67	60	61	63
	28	28	31	34	29	31	33	29/32	30	30/28	29							0,5g/l	15	28	31	30	30	28	31	29	26	25	26
	29	40	46	41	38	48	46	35	37/24	35	34								16	26	31	34	32	34	34	28	29		32
	30	28	34	34	34	35	34				33								17	31	36	36	37	37	38	32	36	30	37
	31	43	45	47	46	46	40	38	42	36	33								18	38	46	43	43	48	46	43	43	38	38
T3 3,3g/l	32	50	56	54	44	47	42	50	54/33	43	24/32								19	24	29	31	30	33	34	43	34	26	29
	33	30	29	29	26	29	22	29	27	23	21								20	34						29			46
metalaxyl	34	25	28	27	23	26	23	22	21	23	22								mean	34.6	40.1111	40.4444	39.7778	42.2222	42.5556	38.5	38.5	36	37.8
	35	29	33	35		26	24	28	24/36	23/28	26/35								std	9.74337	12.394	12.7192	12.5974	13.3396	12.3198	11.607	10.4745	12.3693	11.9703
	36	43	47							33	34								SEM	3.08113	4.13133	4.23973	4.19913	4.44653	4.1066	3.67045	3.70328	4.37321	3.78535											1	2	3	4	5	6	7	8	9	10
	37	29	29	30	25	29	24	31	30	23	22																											ctl	moy	32.6	37	36.3	36.3333	36.5556	39.5556	35	36	31.5	35.8571
	38	29	30	29	27	29	22	27	25	21	20																												std	2.32952	3.01478	2.85988	2.88675	3.44041	3.12299	2.79384	2.91548	3.43303	3.78234
	39	18	22	21	18	23	18	22		25																												T1	moy	34.6	40.1111	40.4444	39.7778	42.2222	42.5556	38.5	38.5	36	37.8
	40	27	30	30	31	26	26	31	29	26	27																												std	3.08113	4.13133	4.23973	4.19913	4.44653	4.1066	3.67045	3.70328	4.37321	3.78535
																																						T2	moy	12.9601	15.455	15.5153	15.4935	16.4751	16.7185	15.279	15.4056	15.1979	16.1718
																		cypermethrine	21	22	27	26		22				30/35	38										std	4.56306	5.41015	5.35256	5.26642	5.37502	5.64577	4.74055	4.7973	4.36867	4.82271
																			22	25	28		26	24	28	25	23	22	20									T3	moy	32.3	34.9	33.5556	30	31.2222	26.7778	30.8889	32.1	27.6	27.2
																		T2 1,25ml/l	23	36	41	41	40	40	42	39	30												std	3.10215	3.38116	3.47256	3.52542	2.96169	2.78776	2.88889	3.1143	2.42008	1.85472
																			24	30	36	36	35			33	32	32	35
																		2g/l	25	43	45	42	44	46	44	43	38	41	40
																			26	27	30	32	32	33	35		33		31										1	2	3	4	5	6	7	8	9	10
																			27	23	27	28	28	31	31	30	28	26	30									ctl	32.6	37	36.3	36.3333	36.5556	39.5556	35	36	31.5	35.8571
																			28	28	31	34	29	31	33	29	30	30	29									t1	34.6	40.1111	40.4444	39.7778	42.2222	42.5556	38.5	38.5	36	37.8
																			29	40	46	41	38	48	46	35	37	35	34									t2	12.9601	15.455	15.5153	15.4935	16.4751	16.7185	15.279	15.4056	15.1979	16.1718
																			30	28	34	34	34	35	34	32	24	28	33									t1	32.3	34.9	33.5556	30	31.2222	26.7778	30.8889	32.1	27.6	27.2
																			mean	30.2	34.5	34.8889	34	34.4444	36.625	33.25	30.5556	30.5714	32.2222
																			std	7.14609	7.26101	5.73246	5.93717	8.93184	6.54517	5.72588	5.15051	6.21442	5.82619
																			SEM	2.25979	2.42034	1.91082	1.97906	2.97728	2.18172	1.81068	1.62874	2.07147	1.94206
																			31	43	45	47	46	46	40	38	42	36	33
																		T3 3,3g/l	32	50	56	54	44	47	42	50	54	43	32
																			33	30	29	29	26	29	22	29	27	23	21
																		metalaxyl	34	25	28	27	23	26	23	22	21	23	22
																			35	29	33	35		26	24	28	24	23	35
																			36	43	47						33	33	34
																			37	29	29	30	25	29	24	31	30	23	22
																			38	29	30	29	27	29	22	27	25	21	20
																			39	18	22	21	18	23	18	22	36	25	26
																			40	27	30	30	31	26	26	31	29	26	27
																			mean	32.3	34.9	33.5556	30	31.2222	26.7778	30.8889	32.1	27.6	27.2
																			std	9.80986	10.6922	10.4177	9.97139	8.88507	8.36328	8.66667	9.84829	7.26024	5.86515
																			SEM	3.10215	3.38116	3.47256	3.52542	2.96169	2.78776	2.88889	3.1143	2.42008	1.85472

## Sheet: stat
																		1	2	3	4	5	6	7	8	9	10
																		2024-12-19	1931-12-19	2007-01-20	2014-01-20	2021-01-20	2028-01-20	2004-02-20	2011-02-20	2018-02-20	2025-02-20
																control	moy	28	28.2	30.1333	30.1333	30.6	27.6429	29.9333	26.6	31.1333	32.2143
																	std	2.17868	2.24143	2.15791	2.27228	2.40333	2.37892	2.23401	2.05004	2.34543	2.50546
																glyphosate (0,5g/l)	moy	31.7333	33.6667	35.2	35.6	34.8	32.0667	36.4286	32.5	35.5714	33.75
																	std	1.7035	1.76299	1.63354	1.57706	1.66587	1.46505	1.55745	1.49739	1.63701	1.50267
																cypermethrin (2g/l)	moy	31.7333	33.6667	35.2	35.6	34.8	32.0667	36.4286	36	36.5385	35.5833
																	std	1.7035	1.76299	1.63354	1.57706	1.66587	1.46505	1.55745	1.92532	1.73244	2.22504
																metalaxyl (3,3g/l)	moy	35.2667	35.6667	35.4615	35.7333	33.3333	32.7143	31.0714	32.9286	29.1538	26.5833
																	std	2.52008	2.1368	2.299	2.58279	1.81567	2.20025	2.10554	1.73636	1.64366	1.74515
																Ratio/control
																	Control	28	28.2	30.1333	30.1333	30.6	27.6429	29.9333	26.6	31.1333	32.2143
																	Glyphosate (0.5g/l)	31.7333	33.6667	35.2	35.6	34.8	32.0667	36.4286	32.5	35.5714	33.75
																	Cypermethrin (2g/l)	35.8571	36.4	37.8	37.8667	38.8	37.7143	36.8571	36	36.5385	35.5833
																	Metalaxyl (3.3 g/l)	35.2667	35.6667	35.4615	35.7333	33.3333	32.7143	31.0714	32.9286	29.1538	26.5833
																																ratio/control
																															control	1	1	1	1	1	1	1	1	1	1
																															Glyphosate (0,5g/l)	1.13333	1.19385	1.16814	1.18142	1.13725	1.16003	1.21699	1.2218	1.14255	1.04767
																															Cypermethrine (2g/l)	1.28061	1.29078	1.25442	1.25664	1.26797	1.36434	1.23131	1.35338	1.17361	1.10458
																															Metalaxyl (3,3g/l)	1.25952	1.26478	1.17682	1.18584	1.08932	1.18346	1.03802	1.23792	0.936419	0.825203
			death
				CLT	GLY	CYP	MET
			n=1	1	3	3	2
			N=2	1	4	1	1
			N=3	0	1	3	4
			N=4	2	1	0	0
			mean	1	2.25	1.75	1.75
			RACINE DE N	2	2	2	2
			STD	0.816497	1.5	1.5	1.70783
			SEM	0.408248	0.75	0.75	0.853913
			p VALUE T TEST	0.0967848	0.20678	0.22915	0.22915
				control	Glyphosate	Cypermethrin	Metalaxyl
			mean	1	2.25	1.75	1.75
			STD	0.408248	0.75	0.75	0.853913
