# Supplementary material for: Sublethal Effects of Cameroon Field-Used Pesticides on Growth and Organ Health in Archachatina marginata
Source: J Toxicol. 2025 Sep 12;2025:6365547. doi: 10.1155/jt/6365547 (PMC12449114; doi:10.1155/jt/6365547)
Supplement: Supporting Information 2 — S2: Row data of mass spectrometry analysis. The values showed in the table are the mean of measured values coupled with their standard error of the mean (SEM) obtained after the analysis of pesticide peaks coming from the homogenate of exposed snails' soft part by the software of the GC-MS instrument. [file 6365547.f2.xlsx]

## Sheet: Feuil1
		R1	R2	MEAN	STD	SEM	t test
	CLT	0.08	0.606	0.343	0.371938	0.263
	GLY	0.627	3.641	2.134	2.13122	1.507	0.220646
	CLT	1.938	8.515	5.2265	4.65064	3.2885
	CYP	10.808	13.735	12.2715	2.0697	1.4635	0.121587
	CLT	ND	ND	ND
	MET	6.912	8.699	7.8055	1.2636	0.8935	#DIV/0!
