# Supplementary material for: Sublethal Effects of Cameroon Field-Used Pesticides on Growth and Organ Health in Archachatina marginata
Source: J Toxicol. 2025 Sep 12;2025:6365547. doi: 10.1155/jt/6365547 (PMC12449114; doi:10.1155/jt/6365547)
Supplement: Supporting Information 4 — S4: Row data of vacuole analysis. Estimation of vacuole quantity was performed within the eosin–hematoxylin–stained kidney of exposed animals compared together using Welsh's one-way analysis of variance (ANOVA). p ≤ 0.05 was considered significant. [file 6365547.f4.xlsx]

## Sheet: Feuil1
	CTL 1	CTL 2
	146	107
	139	130
Mean	142.5	118.5
	CTL 1'	CTL2'
	57	54
	167	47
mean	112	50.5
	T11	T12
	178	163
		78				CTL	T1	T2	T3
mean		120.5				142.5	178	92.5	134.75
						118.5	120.5	94	117
						112	51.5	135.5	89
	T11'	T12'				50.5	201.5	83.5	193
	33	203			mean	105.875	137.875	101.375	133.438
	70	200			std	39.1777	66.8847	23.2177	43.9481
mean	51.5	201.5			sem	19.5889	33.4423	11.6089	21.974
					p value t test	0.220293		0.122246
	T21	T22
	94	42					0.171132		0.192629
		143
mean		92.5
	T21'	T22'
	108	142
	59	129
mean	83.5	135.5
	T31	T32
	163	138
	120	96
	106
	150
mean	134.75	117
	T31'	T32'
	193	134
		44
mean		89
